# Supplementary material for: The Virtual Summer Research Program: supporting future physician-scientists from underrepresented backgrounds
Source: J Clin Transl Sci. 2022 Aug 22;6(1):e120. doi: 10.1017/cts.2022.447 (PMC9549583; doi:10.1017/cts.2022.447)
Supplement: Supplementary file 1 [file S2059866122004472sup001.zip]

Archive with 5 entries (5 files):
- S2059866122004472sup001.pptx
- S2059866122004472sup005.docx
- S2059866122004472sup004.docx
- S2059866122004472sup002.xlsx
- S2059866122004472sup003.docx
