# Supplementary material for: The Virtual Summer Research Program: supporting future physician-scientists from underrepresented backgrounds
Source: J Clin Transl Sci. 2022 Aug 22;6(1):e120. doi: 10.1017/cts.2022.447 (PMC9549583; doi:10.1017/cts.2022.447)
Supplement: Supplementary file 1 [file S2059866122004472sup001.zip › S2059866122004472sup002.xlsx]

## Sheet: VSRP_SuppTable1
Supplemental Table: Abstract titles from VSRP research projects that were submitted to The American Physician Scientists Association 2020 Southern Regional conference.
Abtract Titles
In silico analysis of the Cancer Dependency Map identifies CDK6 as a novel driver of brain cancer
Observation of Metastatic Variance in Melanoma Metastatic Cells
Racial, Ethnic, and Gender disparities in Nonalcoholic fatty liver disease (NAFLD) and nonalcoholic steatohepatitis (NASH)
Leveraging Checkpoint Inhibition in Cancer Treatment Therapies for Solid Tumors
Robustness of the OpenCV's Camera Calibration Algorithm
Exploiting the high repopulating frequency of fetal liver HSPCs as a target for in-utero gene therapy for Fanconi Anemia.
Effect of overlapping read error correction on variant calling in chikungunya virus populations
Food Deserts and Mortality Outcomes of COVID-19 in the US
Lineage Analysis of Cell States Predicting Reprogramming into iPSCs
The Effects of General Anesthetics on Cognition and Dementia: Preclinical and Clinical Perspectives
Review of CTNNB1 (beta-catenin) mutations associated with neurodevelopmental disorders
Sleep/Wake Transition Probabilities as a Tool for Studying Sleep Maturation
Relation of Neurodevelopmental Disorders and Mutations in POGZ Gene
Difference in Gene Count Expression in SARS-CoV-2 versus Influenza
Saccades and smooth pursuit in patients with macular degeneration
